# Supplementary material for: Soft Selective Sweeps Predominate in the Yellow Fever Mosquito Aedes aegypti
Source: Mol Biol Evol. 2026 Mar 12;43(4):msag068. doi: 10.1093/molbev/msag068 (PMC13042252; doi:10.1093/molbev/msag068)
Supplement: msag068_Supplementary_Data [file msag068_supplementary_data.zip]

Archive with 7 entries (7 files):
- Supplementary_Data3.docx
- Supp_Tab1.xlsx
- Supp_Tab2.xlsx
- Supp_Tab3.xlsx
- Supp_Tab4.xlsx
- Supp_Tab5.xlsx
- Supp_Tab7.xlsx
